# Supplementary material for: I See What You Are Saying: Hearing Infants’ Visual Attention and Social Engagement in Response to Spoken and Sign Language
Source: Front Psychol. 2022 Jun 30;13:896049. doi: 10.3389/fpsyg.2022.896049 (PMC9280667; doi:10.3389/fpsyg.2022.896049)
Supplement: Supplementary file 1 [file Data_Sheet_1.CSV]

Subject	Age	condition	video.phase	vocalization.instance	voc.prop.on	voc.prop.off	voc.prop.woman	voc.prop.object	total.fam.looking	Average.Switches.per.Trial	Fam.attention.Woman	woman.attention.phase
108	4.21	Spoken	Active	0	NA	NA	NA	NA	0.956812018	4.5	0.909812625	0.931627375
109	5.13	Spoken	Active	1	1	0	1	0	0.89543845	3.625	0.90326125	0.97694625
110	6.51	Spoken	Active	0	NA	NA	NA	NA	0.97954071	2.875	0.95049875	0.984149125
111	4.22	Spoken	Active	0	NA	NA	NA	NA	0.869837297	5.25	0.843951625	0.92461775
113	6.64	Sign	Active	1	1	0	0.93437574	0.06562426	0.790945128	1.375	0.914896	0.92132675
115	6.74	Sign	Active	1	1	0	0.8	0.2	0.946797413	3.5	0.930355875	0.968835875
118	4.64	Spoken	Active	11	1	0	0.758510212	0.241489788	0.974337576	3.875	0.847145375	0.881522375
122	4.18	Spoken	Active	1	1	0	0	1	0.874400167	3.75	0.834071875	0.8614845
127	5.86	Spoken	Active	0	NA	NA	NA	NA	0.926559566	5.125	0.8751125	0.885469125
13	5.82	Sign	Active	0	NA	NA	NA	NA	0.822180529	6.125	0.755567625	0.9043345
132	6.05	Sign	Active	0	NA	NA	NA	NA	0.829370046	6.75	0.703859125	0.861147625
135	6.55	Spoken	Active	0	NA	NA	NA	NA	0.989153108	2.5	0.9913365	1
136	6.55	Sign	Active	1	1	0	1	0	0.738169689	6.875	0.896592875	0.983796625
141	4.21	Sign	Active	0	NA	NA	NA	NA	0.822240768	4.875	0.711989625	0.893163875
143	4.83	Sign	Active	0	NA	NA	NA	NA	0.843971631	6.75	0.869567375	0.911442125
146	5.53	Sign	Active	0	NA	NA	NA	NA	0.775208333	5.125	0.763395375	0.898499625
149	4.51	Sign	Active	2	0.529411765	0.470588235	1	0	0.762411348	6.875	0.690082	0.7654315
15	5.86	Spoken	Active	0	NA	NA	NA	NA	0.782989368	6.375	0.8256365	0.9163565
25	4.24	Sign	Active	5	0.623893805	0.376106195	0.252692409	0.747307591	0.564193414	5.625	0.615425875	0.757577375
29	6.38	Spoken	Active	0	NA	NA	NA	NA	0.961017302	4.625	0.871178125	0.937799125
31	4.05	Spoken	Active	0	NA	NA	NA	NA	0.93909053	4.125	0.69480925	0.78930325
35	6.2	Spoken	Active	0	NA	NA	NA	NA	0.937890788	7.875	0.69634225	0.74204075
41	5.46	Sign	Active	1	1	0	1	0	0.95558799	4.875	0.802144	0.91571725
5	4.7	Sign	Active	0	NA	NA	NA	NA	0.726931889	4.75	0.581247125	0.718338
67	4.57	Spoken	Active	0	NA	NA	NA	NA	0.890047987	3.875	0.72607525	0.820237375
69	6.12	Sign	Active	1	0.695469799	0.304530201	0.64535585	0.35464415	0.709993741	5.5	0.661325	0.816210375
7	6.94	Spoken	Active	0	NA	NA	NA	NA	0.890666667	0	0.90397575	NA
70	5	Sign	Active	1	1	0	1	0	0.92021721	4.625	0.79673175	0.8387475
74	6.91	Sign	Active	1	1	0	0	1	0.674733987	4.125	0.822297625	0.881259625
75	4.41	Spoken	Active	0	NA	NA	NA	NA	0.951814768	3.5	0.883130875	0.892894875
79	5.66	Sign	Active	9	1	0	1	0	0.906967042	3.625	0.91295175	0.954626875
80	4.44	Spoken	Active	0	NA	NA	NA	NA	0.917327766	3.625	0.852484875	0.932653875
81	5.86	Spoken	Active	0	NA	NA	NA	NA	0.915310805	5.875	0.81214525	0.936931125
85	5.63	Sign	Active	0	NA	NA	NA	NA	0.66478932	6	0.849975375	0.895362875
87	6.35	Sign	Active	3	0.801924619	0.198075381	0.498	0.502	0.839382562	6.125	0.7035495	0.831906625
88	4.67	Sign	Active	1	1	0	0.136585366	0.863414634	0.845014602	7.625	0.4572755	0.519318
90	4.77	Sign	Active	0	NA	NA	NA	NA	0.981848529	5.875	0.813767125	0.91734875
91	4.84	Sign	Active	0	NA	NA	NA	NA	0.719858156	6.375	0.82711	0.87080925
92	4.54	Spoken	Active	0	NA	NA	NA	NA	0.941164198	7	0.791844875	0.8809535
93	4.44	Sign	Active	0	NA	NA	NA	NA	0.853653445	5.625	0.741579625	0.881562625
94	4.31	Spoken	Active	0	NA	NA	NA	NA	0.952639266	6.75	0.828099375	0.9017895
95	6.38	Sign	Active	0	NA	NA	NA	NA	0.648862925	5.125	0.7497945	0.79083025
96	5.96	Spoken	Active	0	NA	NA	NA	NA	0.992489047	0.5	0.955810875	0.964728625
108	4.21	Spoken	Still	0	NA	NA	NA	NA	0.956812018	4.5	0.909812625	0.858579875
109	5.13	Spoken	Still	3	0.299539171	0.700460829	1	0	0.89543845	3.625	0.90326125	0.699860875
110	6.51	Spoken	Still	2	1	0	0	1	0.97954071	2.875	0.95049875	0.868603875
111	4.22	Spoken	Still	2	0.334451902	0.665548098	0.581939799	0.418060201	0.869837297	5.25	0.843951625	0.649917875
113	6.64	Sign	Still	3	0.322440538	0.677559462	1	0	0.790945128	1.375	0.914896	0.884722375
115	6.74	Sign	Still	2	0.85472973	0.14527027	0.186429513	0.813570487	0.946797413	3.5	0.930355875	0.854204875
118	4.64	Spoken	Still	12	0.979067802	0.020932198	0.564769936	0.435230064	0.974337576	3.875	0.847145375	0.76663175
122	4.18	Spoken	Still	4	0.765211167	0.234788833	0.496725912	0.503274088	0.874400167	3.75	0.834071875	0.767219875
127	5.86	Spoken	Still	2	1	0	0.216	0.784	0.926559566	5.125	0.8751125	0.8478555
13	5.82	Sign	Still	0	NA	NA	NA	NA	0.822180529	6.125	0.755567625	0.42054275
132	6.05	Sign	Still	0	NA	NA	NA	NA	0.829370046	6.75	0.703859125	0.342100875
135	6.55	Spoken	Still	0	NA	NA	NA	NA	0.989153108	2.5	0.9913365	0.970469
136	6.55	Sign	Still	5	0.890416737	0.109583263	0.679962103	0.320037897	0.738169689	6.875	0.896592875	0.719332625
141	4.21	Sign	Still	3	1	0	0.028735632	0.971264368	0.822240768	4.875	0.711989625	0.37627975
143	4.83	Sign	Still	12	0.855606759	0.144393241	0.521903052	0.478096948	0.843971631	6.75	0.869567375	0.768856375
146	5.53	Sign	Still	3	0.256684492	0.743315508	0	1	0.775208333	5.125	0.763395375	0.399403286
149	4.51	Sign	Still	3	0.555149299	0.444850701	0.740944018	0.259055982	0.762411348	6.875	0.690082	0.508307125
15	5.86	Spoken	Still	10	0.686038354	0.313961646	0.307312085	0.692687915	0.782989368	6.375	0.8256365	0.570739
25	4.24	Sign	Still	6	0.921912658	0.078087342	0.317578166	0.682421834	0.564193414	5.625	0.615425875	0.264963375
29	6.38	Spoken	Still	0	NA	NA	NA	NA	0.961017302	4.625	0.871178125	0.715795875
31	4.05	Spoken	Still	0	NA	NA	NA	NA	0.93909053	4.125	0.69480925	0.45598475
35	6.2	Spoken	Still	0	NA	NA	NA	NA	0.937890788	7.875	0.69634225	0.589304375
41	5.46	Sign	Still	17	0.991618484	0.008381516	0.51658832	0.48341168	0.95558799	4.875	0.802144	0.57688775
5	4.7	Sign	Still	1	0.676470588	0.323529412	0	1	0.726931889	4.75	0.581247125	0.190644125
67	4.57	Spoken	Still	0	NA	NA	NA	NA	0.890047987	3.875	0.72607525	0.465834375
69	6.12	Sign	Still	9	0.706898102	0.293101898	0.590585242	0.409414758	0.709993741	5.5	0.661325	0.342492625
7	6.94	Spoken	Still	3	0.491550996	0.508449004	0.359729896	0.640270104	0.890666667	NA	0.90397575	NA
70	5	Sign	Still	2	0.503795721	0.496204279	1	0	0.92021721	4.625	0.79673175	0.71677375
74	6.91	Sign	Still	1	1	0	0	1	0.674733987	4.125	0.822297625	0.462826625
75	4.41	Spoken	Still	4	0.884166483	0.115833517	0.766127024	0.233872976	0.951814768	3.5	0.883130875	0.86470325
79	5.66	Sign	Still	8	0.730634255	0.269365745	0.741447985	0.258552015	0.906967042	3.625	0.91295175	0.825012875
80	4.44	Spoken	Still	0	NA	NA	NA	NA	0.917327766	3.625	0.852484875	0.627716
81	5.86	Spoken	Still	0	NA	NA	NA	NA	0.915310805	5.875	0.81214525	0.451415125
85	5.63	Sign	Still	0	NA	NA	NA	NA	0.66478932	6	0.849975375	0.701793625
87	6.35	Sign	Still	7	1	0	0.521415513	0.478584487	0.839382562	6.125	0.7035495	0.403423125
88	4.67	Sign	Still	2	0.701851852	0.298148148	0.899736148	0.100263852	0.845014602	7.625	0.4572755	0.329117125
90	4.77	Sign	Still	0	NA	NA	NA	NA	0.981848529	5.875	0.813767125	0.621590125
91	4.84	Sign	Still	6	0.636363636	0.363636364	0.696841113	0.303158887	0.719858156	6.375	0.82711	0.702421125
92	4.54	Spoken	Still	1	1	0	0.206451613	0.793548387	0.941164198	7	0.791844875	0.5759305
93	4.44	Sign	Still	4	0.571634062	0.428365938	0.145948666	0.854051334	0.853653445	5.625	0.741579625	0.400994375
94	4.31	Spoken	Still	7	1	0	0.685130533	0.314869467	0.952639266	6.75	0.828099375	0.648922
95	6.38	Sign	Still	3	0.402767102	0.597232898	0	1	0.648862925	5.125	0.7497945	0.6528605
96	5.96	Spoken	Still	0	NA	NA	NA	NA	0.992489047	0.5	0.955810875	0.935439625
18	5.07	Spoken	Active	NA	NA	NA	NA	NA	0.849072337	1.375	0.899197	0.913793714
46	6.64	Spoken	Active	NA	NA	NA	NA	NA	0.931860804	4.75	0.92597325	0.961166375
30	6.97	Spoken	Active	NA	NA	NA	NA	NA	0.903084619	1.875	0.960686375	0.97735575
18	5.07	Spoken	Still	NA	NA	NA	NA	NA	0.849072337	1.375	0.899197	0.829159625
46	6.64	Spoken	Still	NA	NA	NA	NA	NA	0.931860804	4.75	0.92597325	0.8308165
30	6.97	Spoken	Still	NA	NA	NA	NA	NA	0.903084619	1.875	0.960686375	0.9279495
